# Supplementary material for: Optimized Aptamer-Conjugated Gold Nanoparticles for Specific Detection of GII.4 Human Norovirus in Feces
Source: Biosensors (Basel). 2025 Oct 28;15(11):713. doi: 10.3390/bios15110713 (PMC12650235; doi:10.3390/bios15110713)
Supplement: Supplementary file 1 [file biosensors-15-00713-s001.zip]

Archive with 1 entries (1 files):
- biosensors-3880233-supplementary.pdf
